# Supplementary material for: Adjuvant COX inhibition augments STING signaling and cytolytic T cell infiltration in irradiated 4T1 tumors
Source: JCI Insight. 2024 May 21;9(12):e165356. doi: 10.1172/jci.insight.165356 (PMC11383366; doi:10.1172/jci.insight.165356)
Supplement: Supporting data values [file jciinsight-9-165356-s226.xlsx]

## Sheet: Figure 2B Total CD8+ T Cells
COX2Lo n=9
11184	20281	3849	2819	2629	12301	3411	12210	21800	8225
COX2Hi n=6
2517	1495	2056	6739	2921	8004

## Sheet: Figure 2C CD8 CKSOX10 Ratio
COX2Lo
0.678435	0.69209	0.0885825	0.172426	0.137767	0.594366	3.79844	1.29687	0.597866	0.42386
COX2Hi
0.0974562	0.175903	0.022623	0.0821248	0.0742898	0.149454

## Sheet: Figure 2D Spatial Distribution 
COX2Lo Tumor
2186	4536	980	1722	357	24	6472	14591	864	7773
COX2Lo Stroma
5363	7201	2417	865	3783	25	14911	21403	107	2798
COX2Hi Tumor
1463	557	303	523	140	867
COX2Hi Stroma
804	703	1036	3002	2052	2078

## Sheet: Figure 2E Spatial Distribution 
COX2Lo Tumor												COX2Hi Tumor
371.995	1601.89	189.247	803.146	132.874	879.962	2824.33	287.523	1410.66	35.51			295.705	144.085	426.813	31.7001	12.5074	163.704
COX2Lo Stroma												COX2Hi Stroma
529.168	1467.31	267.986	132.785	798.186	1091.4	3234.75	152.523	895.244	25.1			274.054	158.527	461.914	225.486	268.872	441.371

## Sheet: Figure 2G CD8 T Cell Infiltratn
Distance from Interface	COXhi	COX2lo
-90	5.9263	515.743
-70	7.8787	494.718
-50	7.0215	529.602
-30	7.1339	573.633
-10	38.7952	575.658
10	204.526	-498.262
30	298.499	605.552
50	138.968	397.486
70	68.2791	308.134
90	20.4494	228.386

## Sheet: Figure 2I COX2 CD8 Ratio DvsA
Deceased
0.0084	0.0519	0.0323	0.5281	0.0196
Alive
0.0064	0.0007	0.0058	0.0081	0	0.0008	0	0.0017	0.0172	0.0084

## Sheet: Figure 3A Radiation Growth Dela
Day	Control																									6 Gy
7	116.4	162.7	84.8	91.4	105.9	100.9	138.4	98.3	163.4	109	165.7	134	95.5	146.8	99.7	154.3	174.3	107.2	145.3	124.2	91.3	160	118	99	135	83.8	106.1	135.8	102.5	101.5	114.8	116.7	125.8	100	110	129.6	98.8	94.5	101.1	122.4	125	100.5	100.9	108.1	173.4	101.7	141.7	97	173.3
8	160.6	214.5	152.5	95.4	166.2	106.1	112.4	117.2	172.7	226.8	171.4	151	126.4	113.8	90.8	256.3	226.2	125.8	132	145.5	125.8	123	182.9	99.8	148.6	102.6	164.4	197.7	122.9	179.9	130	119	122.4	125.6	116.6	203.8	107.9	110.4	109.1	176.8	140.9	136.5	187.2	131.5	189.8	91.4	158.8	83.4	189.3
10						282.8	203	170.2	309.1	233.3	364.4	339.6	177.2	263	152	393.9	462.9	148.9	244.5	297.3	245.5	223	171.6	199.9	207.2				174.9			261.8	182.5	185.6	207.1	207.8	175.8	122.7	130.2	203.9	221.1	171.6	197.5	205	275.5	135.2	189.2	98.2	233.8
13											342	259.8	219.3	179.8	168.3	352.2	487.2	174.8	264.4	279.7	166.4	200.9	152.7	211	182											223.2	101.3	87.2	171	118	248.2	216.7	244.9	185	216.5	167.5	183.7	54.9	204.5
14											544.6	476.3	553	403.1	310																					445.2	179.3	192.7											309
15																678.8	783.2	336.1	321.6	360.5	276.6	368.6	289.7	357.9	224.7														182.4	170.3	281.8	262.4	391.3	310.1	379.7	333.9	301.3	135.8
18																1069.5	1121.2	832.6	431.1	646.2	351.3	627.1	433.7	564.5	453.8														242.4	292.6	573.7	348.2	795.3	544.2	445.1	414.2	543.6	167.4
20																1093.4	1227.1	707.1	534.9	614.5	370.1	1037.7	777.6	648	720.3														312.1	427.7	588.7	641.9	631	564.6	553	414.6	459.7	196.4
22																1199.5	1591.8	765.4	704.4	956.7	543.9	1238.8	945.9	600.8	866.8														363.3	496.5	561.2	661.9	784.7	712.4	710.7	576.2	750.8	228.6
24																			952.4	1304.5	775.6	1431.9	1041.4																					707.2	798.7	666.5	922.1	262.6
27																			1315.1	1906.8	859.7	1704.1	1383.4																					618.8	686.9	788.5	980.2	367.8
29																			1726.9	2351.7	1261.4	3060.5	1695.6																					982.4	961.7	1129	1196.5	550.7
[truncated: 51 more columns]

## Sheet: Figure 3B Rad Growth Delay LN
Day	Control										6 Gy										L-NAME										6 Gy + L-NAME
7	239.7	147.5	326.2	238.8	196.6	224	239.4	189.8	153	144.3	219.4	189.7	282.4	248.4	176	193	172.6	212.5	153.9	262.2	153.7	173.8	161.8	231.4	337.5	230	161.5	183	161.9	177.7	315.3	246.5	293.9	156.5	262.8	203.5	242.6	270.3	194.6	160.6
8	243.3	271	142.4	297.5	224.4	234.8	169.4	203.1	228.8	214.8	181.5	142.4	195.2	195.4	177.1	127.8	205.9	259	151	225.2	131.1	125.1	125.4	175.9	357.2	258.3	153.3	147.6	91.3	124.7	216.6	130.9	135.8	222.5	119.6	144.7	94.7	211.8	253.9	84.7
10	242.2	172.2	296.5	266.8	232.8	224.4	217.5	239.8	147.2	185.9	155.9	164.4	179.6	255.8	206.4	142.4	153.2	262.2	173.9	373.6	161.4	182.9	141.1	201.8	358.3	282.8	286.6	132.9	113.9	200	385.4	357	202.2	158.7	105.3	275.3	82.7	328.7	244.2	106
14	483.2	414.6	611.6	428.5	312.5	522.6	284.8	609	179.2	459.2	361	238.4	349.2	309.5	266.7	193.1	218.1	440.1	254.6	530	187.1	201	246.8	369.4	498.9	462.7	435.5	237.4	220	366.9	540	357	281.3	193.8	111.7	289.4	109	355.4	306.4	152.2
17	666.4	606.6	995.1	529.5	423.7	837.9	513.9	695.2	210.9	484.7	483.8	312.5	357.1	438.1	363.9	178.9	243	340.7	267.9	538.7	257.9	159.4	461.3	517.1	580.1	494.8	372	266.2	205.3	550.7	441.7	355.5	340.2	205.5	123.6	215	98.5	344.9	257.9	110.1
20	1047.7	789.1	1030.6	1445.8	612.2	1235.3	461.7	1018.6	341.8	869	630.5	310.3	361	487.7	423.4	224.1	334.2	329.9	366.7	684.4	562.3	193.1	556.4	798.3	841.1	772	509.8	361	271.1	704.1	607.6	357	403.6	279.9	149	322.6	131.6	357.8	298.8	196.3
22	1230.6	989.6	1175.1	1673.2	810.6	1361	619.1	1222.5	474.2	1075.3	521.4	365.7	364.6	609.2	444.3	243	363.2	450.1	313.5	897.9	644.6	286.2	704.9	1244.9	1232.9	1065.9	575.7	447.9	341.8	743.3	629	448.3	372.4	295.3	159.3	280.9	196.3	573.6	238	249.3
25	1405.7	2046.3	2040.7	2276.1	1157.6	1812.9	745	1333.6	979.7	1502.7	683.9	534.8	508.7	1109.8	795.5	318.3	760.5	718	455	1654	1055	462.5	1027.1	1731.7	2037.6	1830.8	874.6	872.7	584.1	1383.6	809.8	768.7	695	419.5	295.2	658.2	276.5	1084.6	555.7	508.5
27											1388.3	742.7	705.1	1455.2	1121	432.3	957.2	908.3	759.5	1589											975.8	450.5	853.6	843.6	265.7	726.2	289.5	1080.5	668.1	480.4
29											1563.5	864.5	1009.6	1635.1	1339.4	480.2	1276.3	1252.9	1021.5	2208											1240.6	492	833	912.4	374.7	1141.8	349.4	1363	936.4	473.4
32											2468.1	1316.5	1316.1	1881.3	1649.1	652.3	1707.8	1670.8	1019.2	2396											1697	822.4	1194.7	1260.9	426.1	1286.8	473.6	1726.4	1036.9	791.8
34											2331.2	1732	1721.3	2232	1713	887.9	1958	2456.4	1145.6	2208.2											2215.6	834.3	1562.7	1542.5	731.6	1837.4	643.8	1916.3	1253.3	995.7

## Sheet: Figure 3C Lung Mets Day 30
Cont
23	47	43	88	64	63	67	183	46	87
6 Gy
12	0	5	25	122	127	15	50	3	40
Indo
36	17	5	5	14	27	21	9	16	60
6 Gy + Indo
1	10	2	12	0	13	26	51	34	45

## Sheet: Figure 3D Survival
	Control	6 Gy	Indo	6 Gy + Indo
22	1
24	1
	1
	1
27	1	1	1	1
	1	1	1	1
	1	1	1	1
	1		1	1
	1			1
				1
29		1
		1
		1
31		1
		1
33
34		1	1
35		1
36			1
36
37
38
42	1
45				1
45
46			1
55				1
56
56
57

[truncated: 20 more sheets: Figure 3E, Figure 4A FACS, Figure 4A CODEX, Figure 5 IFNg, Figure 5 GrnzB, Figure 5 IL10, Figure 7A, Figure 7B, Figure 7C, Figure 7D, Supp Fig 2A, Supp Fig 2B, Supp Fig 3, Supp Fig 4, Supp Fig 5, Supp Fig 6, Supp Fig 7, Supp Fig 8, Supp Fig 10, Supp Fig 11 GEO Survival]
